# Supplementary material for: ABA and Pre-Harvest Sprouting Differences in Knockout Lines of OsPHS3 Encoding Carotenoid Isomerase via CRISPR/Cas9 in Rice
Source: Plants (Basel). 2025 Jan 23;14(3):345. doi: 10.3390/plants14030345 (PMC11820545; doi:10.3390/plants14030345)
Supplement: Supplementary file 1 [file plants-14-00345-s001.zip]

Archive with 1 entries (1 files):
- plants-3393373-supplementary.pdf
